# Supplementary material for: First records of the genera Aclitus and Protaphidius (Hymenoptera, Braconidae, Aphidiinae) from South Korea
Source: Biodivers Data J. 2025 Aug 8;13:e161563. doi: 10.3897/BDJ.13.e161563 (PMC12357146; doi:10.3897/BDJ.13.e161563)
Supplement: XML Treatment for Aclitus sappaphis [file BDJ.13.e161563-treatment1.xml]

<!DOCTYPE tp:taxon-treatment
  PUBLIC "-//TaxonX//DTD Taxonomic Treatment Publishing DTD v0 20100105//EN" "tax-treatment-NSO.dtd">
<tp:taxon-treatment xmlns:tp="http://www.plazi.org/taxpub"><tp:treatment-meta><mixed-citation publication-type="journal"><person-group><name><surname>Kim</surname><given-names>Sangjin</given-names></name><name><surname>Sohn</surname><given-names>Juhyeong</given-names></name><name><surname>Lee</surname><given-names>Minho</given-names></name><name><surname>Kim</surname><given-names>Hyojoong</given-names></name></person-group><article-title>First records of the genera <italic><tp:taxon-name><tp:taxon-name-part taxon-name-part-type="genus" reg="Aclitus">Aclitus</tp:taxon-name-part></tp:taxon-name></italic> and <italic><tp:taxon-name><tp:taxon-name-part taxon-name-part-type="genus" reg="Protaphidius">Protaphidius</tp:taxon-name-part></tp:taxon-name></italic> (<tp:taxon-name><tp:taxon-name-part taxon-name-part-type="order">Hymenoptera</tp:taxon-name-part></tp:taxon-name>, <tp:taxon-name><tp:taxon-name-part taxon-name-part-type="family">Braconidae</tp:taxon-name-part></tp:taxon-name>, <tp:taxon-name><tp:taxon-name-part taxon-name-part-type="subfamily">Aphidiinae</tp:taxon-name-part></tp:taxon-name>) from South Korea</article-title><source>Biodivers Data J</source><day>08</day><month>08</month><year>2025</year><volume>13</volume><pub-id pub-id-type="doi">10.3897/BDJ.13.e161563</pub-id></mixed-citation></tp:treatment-meta><tp:nomenclature><tp:taxon-name>
            <object-id xmlns:xlink="http://www.w3.org/1999/xlink" content-type="arpha" xlink:type="simple">47422088-F208-5B37-BA0B-852BD6EE1F94</object-id>
            <tp:taxon-name-part taxon-name-part-type="genus">Aclitus</tp:taxon-name-part>
            <tp:taxon-name-part taxon-name-part-type="species">sappaphis</tp:taxon-name-part>
            <object-id xmlns:xlink="http://www.w3.org/1999/xlink" xlink:type="simple" object-id-type="GenBank">PV646691</object-id>
            <object-id xmlns:xlink="http://www.w3.org/1999/xlink" xlink:type="simple" object-id-type="GenBank">PV658760</object-id>
            <object-id xmlns:xlink="http://www.w3.org/1999/xlink" xlink:type="simple" object-id-type="GenBank">PV658762</object-id>
            <object-id xmlns:xlink="http://www.w3.org/1999/xlink" xlink:type="simple" object-id-type="GenBank">PV661833</object-id>
            <object-id xmlns:xlink="http://www.w3.org/1999/xlink" xlink:type="simple" object-id-type="GenBank">PV662164</object-id>
            <object-id xmlns:xlink="http://www.w3.org/1999/xlink" xlink:type="simple" object-id-type="GenBank">PV661829</object-id>
            <object-id xmlns:xlink="http://www.w3.org/1999/xlink" xlink:type="simple" object-id-type="GenBank">PV661831</object-id>
          </tp:taxon-name><tp:taxon-authority>Takada &amp; Shiga, 1974</tp:taxon-authority><tp:nomenclature-citation-list><tp:nomenclature-citation><tp:taxon-name>
                <tp:taxon-name-part taxon-name-part-type="genus" reg="Aclitus"/>
                <tp:taxon-name-part taxon-name-part-type="species" reg="sappaphis"/>
              </tp:taxon-name><comment><italic><tp:taxon-name><tp:taxon-name-part taxon-name-part-type="genus" reg="Aclitus">Aclitus</tp:taxon-name-part><tp:taxon-name-part taxon-name-part-type="species" reg="sappaphis">sappaphis</tp:taxon-name-part></tp:taxon-name></italic> Takada &amp; Shiga, 1974</comment></tp:nomenclature-citation></tp:nomenclature-citation-list></tp:nomenclature><tp:treatment-sec sec-type="materials"><title>Materials</title><list list-type="alpha-lower" list-content="occurrences"><list-item><p><bold>Type status:</bold> <named-content xmlns:xlink="http://www.w3.org/1999/xlink" content-type="dwc:typeStatus" xlink:type="simple">Other material</named-content>. <bold>Occurrence:</bold> sex: <named-content xmlns:xlink="http://www.w3.org/1999/xlink" content-type="dwc:sex" xlink:type="simple">1 female</named-content>; lifeStage: <named-content xmlns:xlink="http://www.w3.org/1999/xlink" content-type="dwc:lifeStage" xlink:type="simple">adult</named-content>; occurrenceID: <named-content xmlns:xlink="http://www.w3.org/1999/xlink" content-type="dwc:occurrenceID" xlink:type="simple">6F6E1534-552C-50AD-B770-135E130CBBC3</named-content>; <bold>Taxon:</bold> scientificName: <named-content xmlns:xlink="http://www.w3.org/1999/xlink" content-type="dwc:scientificName" xlink:type="simple"><italic><tp:taxon-name><tp:taxon-name-part taxon-name-part-type="genus" reg="Aclitus">Aclitus</tp:taxon-name-part><tp:taxon-name-part taxon-name-part-type="species" reg="sappaphis">sappaphis</tp:taxon-name-part></tp:taxon-name></italic> Takada &amp; Shiga, 1974</named-content>; kingdom: <named-content xmlns:xlink="http://www.w3.org/1999/xlink" content-type="dwc:kingdom" xlink:type="simple"><tp:taxon-name><tp:taxon-name-part taxon-name-part-type="kingdom">Animalia</tp:taxon-name-part></tp:taxon-name></named-content>; phylum: <named-content xmlns:xlink="http://www.w3.org/1999/xlink" content-type="dwc:phylum" xlink:type="simple"><tp:taxon-name><tp:taxon-name-part taxon-name-part-type="phylum">Arthropoda</tp:taxon-name-part></tp:taxon-name></named-content>; class: <named-content xmlns:xlink="http://www.w3.org/1999/xlink" content-type="dwc:class" xlink:type="simple"><tp:taxon-name><tp:taxon-name-part taxon-name-part-type="class">Insecta</tp:taxon-name-part></tp:taxon-name></named-content>; order: <named-content xmlns:xlink="http://www.w3.org/1999/xlink" content-type="dwc:order" xlink:type="simple"><tp:taxon-name><tp:taxon-name-part taxon-name-part-type="order">Hymenoptera</tp:taxon-name-part></tp:taxon-name></named-content>; family: <named-content xmlns:xlink="http://www.w3.org/1999/xlink" content-type="dwc:family" xlink:type="simple"><tp:taxon-name><tp:taxon-name-part taxon-name-part-type="family">Braconidae</tp:taxon-name-part></tp:taxon-name></named-content>; genus: <named-content xmlns:xlink="http://www.w3.org/1999/xlink" content-type="dwc:genus" xlink:type="simple"><tp:taxon-name><tp:taxon-name-part taxon-name-part-type="genus">Aclitus</tp:taxon-name-part></tp:taxon-name></named-content>; specificEpithet: <named-content xmlns:xlink="http://www.w3.org/1999/xlink" content-type="dwc:specificEpithet" xlink:type="simple"><tp:taxon-name><tp:taxon-name-part taxon-name-part-type="genus" reg="Aclitus"/><tp:taxon-name-part taxon-name-part-type="species" reg="sappaphis">sappaphis</tp:taxon-name-part></tp:taxon-name></named-content>; scientificNameAuthorship: <named-content xmlns:xlink="http://www.w3.org/1999/xlink" content-type="dwc:scientificNameAuthorship" xlink:type="simple">Takada &amp; Shiga, 1974</named-content>; taxonRemarks: <named-content xmlns:xlink="http://www.w3.org/1999/xlink" content-type="dwc:taxonRemarks" xlink:type="simple">species</named-content>; <bold>Location:</bold> higherGeography: <named-content xmlns:xlink="http://www.w3.org/1999/xlink" content-type="dwc:higherGeography" xlink:type="simple">East Asia</named-content>; country: <named-content xmlns:xlink="http://www.w3.org/1999/xlink" content-type="dwc:country" xlink:type="simple">South Korea</named-content>; countryCode: <named-content xmlns:xlink="http://www.w3.org/1999/xlink" content-type="dwc:countryCode" xlink:type="simple">KR</named-content>; stateProvince: <named-content xmlns:xlink="http://www.w3.org/1999/xlink" content-type="dwc:stateProvince" xlink:type="simple">Gangwon-do</named-content>; municipality: <named-content xmlns:xlink="http://www.w3.org/1999/xlink" content-type="dwc:municipality" xlink:type="simple">Yanggu-gun</named-content>; locality: <named-content xmlns:xlink="http://www.w3.org/1999/xlink" content-type="dwc:locality" xlink:type="simple">DMZ Botanical Garden, Mandae-ri, Haean-myeon</named-content>; <bold>Event:</bold> startDayOfYear: <named-content xmlns:xlink="http://www.w3.org/1999/xlink" content-type="dwc:startDayOfYear" xlink:type="simple">04 Jul 2017</named-content>; endDayOfYear: <named-content xmlns:xlink="http://www.w3.org/1999/xlink" content-type="dwc:endDayOfYear" xlink:type="simple">18 Jul 2017</named-content>; year: <named-content xmlns:xlink="http://www.w3.org/1999/xlink" content-type="dwc:year" xlink:type="simple">2017</named-content>; <bold>Record Level:</bold> type: <named-content xmlns:xlink="http://www.w3.org/1999/xlink" content-type="dwc:type" xlink:type="simple">Dried specimen</named-content>; institutionCode: <named-content xmlns:xlink="http://www.w3.org/1999/xlink" content-type="dwc:institutionCode" xlink:type="simple">KNA, Korean National Arboterum</named-content></p></list-item><list-item><p><bold>Type status:</bold> <named-content xmlns:xlink="http://www.w3.org/1999/xlink" content-type="dwc:typeStatus" xlink:type="simple">Other material</named-content>. <bold>Occurrence:</bold> sex: <named-content xmlns:xlink="http://www.w3.org/1999/xlink" content-type="dwc:sex" xlink:type="simple">1 female</named-content>; lifeStage: <named-content xmlns:xlink="http://www.w3.org/1999/xlink" content-type="dwc:lifeStage" xlink:type="simple">adult</named-content>; occurrenceID: <named-content xmlns:xlink="http://www.w3.org/1999/xlink" content-type="dwc:occurrenceID" xlink:type="simple">076AF26F-F2E1-5928-A091-E400CC6C856C</named-content>; <bold>Taxon:</bold> scientificName: <named-content xmlns:xlink="http://www.w3.org/1999/xlink" content-type="dwc:scientificName" xlink:type="simple"><italic><tp:taxon-name><tp:taxon-name-part taxon-name-part-type="genus" reg="Aclitus">Aclitus</tp:taxon-name-part><tp:taxon-name-part taxon-name-part-type="species" reg="sappaphis">sappaphis</tp:taxon-name-part></tp:taxon-name></italic> Takada &amp; Shiga, 1974</named-content>; kingdom: <named-content xmlns:xlink="http://www.w3.org/1999/xlink" content-type="dwc:kingdom" xlink:type="simple"><tp:taxon-name><tp:taxon-name-part taxon-name-part-type="kingdom">Animalia</tp:taxon-name-part></tp:taxon-name></named-content>; phylum: <named-content xmlns:xlink="http://www.w3.org/1999/xlink" content-type="dwc:phylum" xlink:type="simple"><tp:taxon-name><tp:taxon-name-part taxon-name-part-type="phylum">Arthropoda</tp:taxon-name-part></tp:taxon-name></named-content>; class: <named-content xmlns:xlink="http://www.w3.org/1999/xlink" content-type="dwc:class" xlink:type="simple"><tp:taxon-name><tp:taxon-name-part taxon-name-part-type="class">Insecta</tp:taxon-name-part></tp:taxon-name></named-content>; order: <named-content xmlns:xlink="http://www.w3.org/1999/xlink" content-type="dwc:order" xlink:type="simple"><tp:taxon-name><tp:taxon-name-part taxon-name-part-type="order">Hymenoptera</tp:taxon-name-part></tp:taxon-name></named-content>; family: <named-content xmlns:xlink="http://www.w3.org/1999/xlink" content-type="dwc:family" xlink:type="simple"><tp:taxon-name><tp:taxon-name-part taxon-name-part-type="family">Braconidae</tp:taxon-name-part></tp:taxon-name></named-content>; genus: <named-content xmlns:xlink="http://www.w3.org/1999/xlink" content-type="dwc:genus" xlink:type="simple"><tp:taxon-name><tp:taxon-name-part taxon-name-part-type="genus">Aclitus</tp:taxon-name-part></tp:taxon-name></named-content>; specificEpithet: <named-content xmlns:xlink="http://www.w3.org/1999/xlink" content-type="dwc:specificEpithet" xlink:type="simple"><tp:taxon-name><tp:taxon-name-part taxon-name-part-type="genus" reg="Aclitus"/><tp:taxon-name-part taxon-name-part-type="species" reg="sappaphis">sappaphis</tp:taxon-name-part></tp:taxon-name></named-content>; scientificNameAuthorship: <named-content xmlns:xlink="http://www.w3.org/1999/xlink" content-type="dwc:scientificNameAuthorship" xlink:type="simple">Takada &amp; Shiga, 1974</named-content>; taxonRemarks: <named-content xmlns:xlink="http://www.w3.org/1999/xlink" content-type="dwc:taxonRemarks" xlink:type="simple">species</named-content>; <bold>Location:</bold> higherGeography: <named-content xmlns:xlink="http://www.w3.org/1999/xlink" content-type="dwc:higherGeography" xlink:type="simple">East Asia</named-content>; country: <named-content xmlns:xlink="http://www.w3.org/1999/xlink" content-type="dwc:country" xlink:type="simple">Japan</named-content>; countryCode: <named-content xmlns:xlink="http://www.w3.org/1999/xlink" content-type="dwc:countryCode" xlink:type="simple">JP</named-content>; stateProvince: <named-content xmlns:xlink="http://www.w3.org/1999/xlink" content-type="dwc:stateProvince" xlink:type="simple">Hokkaido</named-content>; municipality: <named-content xmlns:xlink="http://www.w3.org/1999/xlink" content-type="dwc:municipality" xlink:type="simple">Sapporo</named-content>; <bold>Identification:</bold> identificationRemarks: <named-content xmlns:xlink="http://www.w3.org/1999/xlink" content-type="dwc:identificationRemarks" xlink:type="simple"><italic><tp:taxon-name><tp:taxon-name-part taxon-name-part-type="genus" reg="Amonoctonus">Amonoctonus</tp:taxon-name-part><tp:taxon-name-part taxon-name-part-type="species" reg="watanabei">watanabei</tp:taxon-name-part></tp:taxon-name></italic> (Takada, 1965) reared from <italic><tp:taxon-name><tp:taxon-name-part taxon-name-part-type="genus" reg="Hamamelistes">Hamamelistes</tp:taxon-name-part><tp:taxon-name-part taxon-name-part-type="species" reg="betulinus">betulinus</tp:taxon-name-part></tp:taxon-name></italic> (de Horváth, 1896) (original label: <italic><tp:taxon-name><tp:taxon-name-part taxon-name-part-type="genus" reg="Amonoctonus">Amonoctonus</tp:taxon-name-part><tp:taxon-name-part taxon-name-part-type="species" reg="watanabei">watanabei</tp:taxon-name-part></tp:taxon-name></italic> (Takada, 1965) reared from <italic><tp:taxon-name><tp:taxon-name-part taxon-name-part-type="genus" reg="Mansakia">Mansakia</tp:taxon-name-part><tp:taxon-name-part taxon-name-part-type="species" reg="shirakabae">shirakabae</tp:taxon-name-part></tp:taxon-name></italic> (Monen, 1927))</named-content>; <bold>Event:</bold> eventDate: <named-content xmlns:xlink="http://www.w3.org/1999/xlink" content-type="dwc:eventDate" xlink:type="simple">08 Jun 1967</named-content>; year: <named-content xmlns:xlink="http://www.w3.org/1999/xlink" content-type="dwc:year" xlink:type="simple">1967</named-content>; <bold>Record Level:</bold> type: <named-content xmlns:xlink="http://www.w3.org/1999/xlink" content-type="dwc:type" xlink:type="simple">Dried specimen</named-content>; institutionCode: <named-content xmlns:xlink="http://www.w3.org/1999/xlink" content-type="dwc:institutionCode" xlink:type="simple">IECA, České Budějovice</named-content></p></list-item><list-item><p><bold>Type status:</bold> <named-content xmlns:xlink="http://www.w3.org/1999/xlink" content-type="dwc:typeStatus" xlink:type="simple">Other material</named-content>. <bold>Occurrence:</bold> sex: <named-content xmlns:xlink="http://www.w3.org/1999/xlink" content-type="dwc:sex" xlink:type="simple">1 female</named-content>; lifeStage: <named-content xmlns:xlink="http://www.w3.org/1999/xlink" content-type="dwc:lifeStage" xlink:type="simple">adult</named-content>; occurrenceID: <named-content xmlns:xlink="http://www.w3.org/1999/xlink" content-type="dwc:occurrenceID" xlink:type="simple">E995C060-5A67-5187-92B3-6DB18646BBB8</named-content>; <bold>Taxon:</bold> scientificName: <named-content xmlns:xlink="http://www.w3.org/1999/xlink" content-type="dwc:scientificName" xlink:type="simple"><italic><tp:taxon-name><tp:taxon-name-part taxon-name-part-type="genus" reg="Aclitus">Aclitus</tp:taxon-name-part><tp:taxon-name-part taxon-name-part-type="species" reg="sappaphis">sappaphis</tp:taxon-name-part></tp:taxon-name></italic> Takada &amp; Shiga, 1974</named-content>; kingdom: <named-content xmlns:xlink="http://www.w3.org/1999/xlink" content-type="dwc:kingdom" xlink:type="simple"><tp:taxon-name><tp:taxon-name-part taxon-name-part-type="kingdom">Animalia</tp:taxon-name-part></tp:taxon-name></named-content>; phylum: <named-content xmlns:xlink="http://www.w3.org/1999/xlink" content-type="dwc:phylum" xlink:type="simple"><tp:taxon-name><tp:taxon-name-part taxon-name-part-type="phylum">Arthropoda</tp:taxon-name-part></tp:taxon-name></named-content>; class: <named-content xmlns:xlink="http://www.w3.org/1999/xlink" content-type="dwc:class" xlink:type="simple"><tp:taxon-name><tp:taxon-name-part taxon-name-part-type="class">Insecta</tp:taxon-name-part></tp:taxon-name></named-content>; order: <named-content xmlns:xlink="http://www.w3.org/1999/xlink" content-type="dwc:order" xlink:type="simple"><tp:taxon-name><tp:taxon-name-part taxon-name-part-type="order">Hymenoptera</tp:taxon-name-part></tp:taxon-name></named-content>; family: <named-content xmlns:xlink="http://www.w3.org/1999/xlink" content-type="dwc:family" xlink:type="simple"><tp:taxon-name><tp:taxon-name-part taxon-name-part-type="family">Braconidae</tp:taxon-name-part></tp:taxon-name></named-content>; genus: <named-content xmlns:xlink="http://www.w3.org/1999/xlink" content-type="dwc:genus" xlink:type="simple"><tp:taxon-name><tp:taxon-name-part taxon-name-part-type="genus">Aclitus</tp:taxon-name-part></tp:taxon-name></named-content>; specificEpithet: <named-content xmlns:xlink="http://www.w3.org/1999/xlink" content-type="dwc:specificEpithet" xlink:type="simple"><tp:taxon-name><tp:taxon-name-part taxon-name-part-type="genus" reg="Aclitus"/><tp:taxon-name-part taxon-name-part-type="species" reg="sappaphis">sappaphis</tp:taxon-name-part></tp:taxon-name></named-content>; scientificNameAuthorship: <named-content xmlns:xlink="http://www.w3.org/1999/xlink" content-type="dwc:scientificNameAuthorship" xlink:type="simple">Takada &amp; Shiga, 1974</named-content>; taxonRemarks: <named-content xmlns:xlink="http://www.w3.org/1999/xlink" content-type="dwc:taxonRemarks" xlink:type="simple">species</named-content>; <bold>Location:</bold> higherGeography: <named-content xmlns:xlink="http://www.w3.org/1999/xlink" content-type="dwc:higherGeography" xlink:type="simple">East Asia</named-content>; country: <named-content xmlns:xlink="http://www.w3.org/1999/xlink" content-type="dwc:country" xlink:type="simple">Japan</named-content>; countryCode: <named-content xmlns:xlink="http://www.w3.org/1999/xlink" content-type="dwc:countryCode" xlink:type="simple">JP</named-content>; stateProvince: <named-content xmlns:xlink="http://www.w3.org/1999/xlink" content-type="dwc:stateProvince" xlink:type="simple">Hokkaido</named-content>; municipality: <named-content xmlns:xlink="http://www.w3.org/1999/xlink" content-type="dwc:municipality" xlink:type="simple">Sapporo</named-content>; <bold>Identification:</bold> identificationRemarks: <named-content xmlns:xlink="http://www.w3.org/1999/xlink" content-type="dwc:identificationRemarks" xlink:type="simple"><italic><tp:taxon-name><tp:taxon-name-part taxon-name-part-type="genus" reg="Amonoctonus">Amonoctonus</tp:taxon-name-part><tp:taxon-name-part taxon-name-part-type="species" reg="watanabei">watanabei</tp:taxon-name-part></tp:taxon-name></italic> (Takada, 1965) reared from <italic><tp:taxon-name><tp:taxon-name-part taxon-name-part-type="genus" reg="Hamamelistes">Hamamelistes</tp:taxon-name-part><tp:taxon-name-part taxon-name-part-type="species" reg="betulinus">betulinus</tp:taxon-name-part></tp:taxon-name></italic> (de Horváth, 1896) (original label: <italic><tp:taxon-name><tp:taxon-name-part taxon-name-part-type="genus" reg="Amonoctonus">Amonoctonus</tp:taxon-name-part><tp:taxon-name-part taxon-name-part-type="species" reg="watanabei">watanabei</tp:taxon-name-part></tp:taxon-name></italic> (Takada, 1965) reared from <italic><tp:taxon-name><tp:taxon-name-part taxon-name-part-type="genus" reg="Mansakia">Mansakia</tp:taxon-name-part><tp:taxon-name-part taxon-name-part-type="species" reg="shirakabae">shirakabae</tp:taxon-name-part></tp:taxon-name></italic> (Monen, 1927))</named-content>; <bold>Event:</bold> eventDate: <named-content xmlns:xlink="http://www.w3.org/1999/xlink" content-type="dwc:eventDate" xlink:type="simple">08 Jun 1967</named-content>; year: <named-content xmlns:xlink="http://www.w3.org/1999/xlink" content-type="dwc:year" xlink:type="simple">1967</named-content>; <bold>Record Level:</bold> type: <named-content xmlns:xlink="http://www.w3.org/1999/xlink" content-type="dwc:type" xlink:type="simple">Slide specimen</named-content>; institutionCode: <named-content xmlns:xlink="http://www.w3.org/1999/xlink" content-type="dwc:institutionCode" xlink:type="simple">IECA, České Budějovice</named-content></p></list-item></list></tp:treatment-sec><tp:treatment-sec sec-type="Diagnosis"><title>Diagnosis</title><p><bold>Female from South Korea.</bold> Length of body in lateral view 3.5 mm (Fig. <xref ref-type="fig" rid="F12996440">1</xref>A). Length of antennae 1.6 mm (Fig. <xref ref-type="fig" rid="F12996440">1</xref>B) and fore wing 1.8 mm (Fig. <xref ref-type="fig" rid="F12996440">1</xref>I).</p><p><bold>Head.</bold> Head transverse (width/median length in dorsal view = 1.4), wider than mesosoma at tegulae (width head/mesoscutum in dorsal view = 1.2) with sparse long erect hairs (Fig. <xref ref-type="fig" rid="F12996440">1</xref>A). Eye small, oval, sparsely setose (Fig. <xref ref-type="fig" rid="F12996440">1</xref>G, N). Face sparsely setose, width/height ratio 2.8 (Fig. <xref ref-type="fig" rid="F12996440">1</xref>D). Tentorial index 0.7 (Fig. <xref ref-type="fig" rid="F12996440">1</xref>D). Clypeus oval with 10 long setae. F1 longer than F2 (length F1/F2 = 1.3) (Fig. <xref ref-type="fig" rid="F12996440">1</xref>C). F1 and F2 2.8x and 2.2× their basal width, respectively. F1 without longitudinal placodes, F2 with three, and F3–F12 with at least four longitudinal placodes (Fig. <xref ref-type="fig" rid="F12996440">1</xref>B, C).</p><p><bold>Mesosoma.</bold> Mesoscutum dorsal surface smooth, with 28–30 long setae along the dorsolateral part of mesoscutum each side (Fig. <xref ref-type="fig" rid="F12996440">1</xref>E). Scutellum without scutellar sulcus carina; nearly triangular, bearing 30 long setae (Fig. <xref ref-type="fig" rid="F12996440">1</xref>E). Propodeum with 10 long setae on each side, length/width of areola = 0.7 (Fig. <xref ref-type="fig" rid="F12996440">1</xref>F). Pterostigma (= stigma) narrow and elongated; length equal to vein R1 (= metacarpus). Vein r and 3RSa extended into center of fore wing. Veins 3RSb and 3M extended, but not reaching wing margin, vein r-m weakly sclerotised, colorless. Vein m-cu extended to center of fore wing, colorless at base. Vein 2CU developed, but colorless at base (Fig. <xref ref-type="fig" rid="F12996440">1</xref>I). Legs with sparse erect hairs. Fore femur maximum length/width = 3.7; fore tibia maximum length/width = 6.6, with one tibial spur; fore femur length subequal to fore tibia (length fore femur/fore tibia = 1.1); fore tarsus with five tarsomeres (Fig. <xref ref-type="fig" rid="F12996440">1</xref>L); fore basitarsus (= 1<sup>st</sup> tarsomere) with a single row of densely comb-shaped hairs (Fig. <xref ref-type="fig" rid="F12996440">1</xref>L); fore basitarsus short (fore tarsus/fore basitarsus = 3.3) (Fig. <xref ref-type="fig" rid="F12996440">1</xref>J), claws acute (Fig. <xref ref-type="fig" rid="F12996440">1</xref>M). Tibia of middle and hind legs with two tibial spurs. Hind femur maximum length/width = 3.8; hind tibia maximum length/width = 7.9, hind femur shorter than hind tibia (hind femur/hind tibia length = 0.6); hind basitarsus without densely comb-shaped hairs; hind basitarsus long (hind tarsus/hind basitarsus = 2.6) (Fig. <xref ref-type="fig" rid="F12996440">1</xref>K).</p><p><bold>Metasoma.</bold> Petiole short and transverse, widening gradually towards posterior (petiole length/width at level of spiracles = 0.9, petiole length/width at terminal = 1.3). (Fig. <xref ref-type="fig" rid="F12996440">1</xref>F, H). Ovipositor sheath elongately triangular with long hairs; dorsal with three and ventral with four long setae respectively (Fig. <xref ref-type="fig" rid="F12996440">1</xref>O).</p><p><bold>Color</bold>. Antenna yellowish-brown and partly brown; scape, pedicel, F1 and F10–12 yellowish-brown, F2–9 yellowish-brown to brown, and again yellowish-brown gradually. Head, face and clypeus dark brown, mouth-parts light brown. Vein 1M, r, 3RSa, 3RSb, r-m, and m-cu vein of fore wing with brown spot. Mesosoma and metasoma dark brown; petiole and sternite 2 light brown. Legs light brown with dark apices.</p></tp:treatment-sec><tp:treatment-sec sec-type="Biology"><title>Biology</title><p>A solitary endoparasitoid of <italic><tp:taxon-name><tp:taxon-name-part taxon-name-part-type="genus" reg="Sappaphis">Sappaphis</tp:taxon-name-part><tp:taxon-name-part taxon-name-part-type="species" reg="piri">piri</tp:taxon-name-part></tp:taxon-name></italic> [<italic><tp:taxon-name><tp:taxon-name-part taxon-name-part-type="genus" reg="Artemisia">Artemisia</tp:taxon-name-part><tp:taxon-name-part taxon-name-part-type="species" reg="princeps">princeps</tp:taxon-name-part></tp:taxon-name></italic>], <italic><tp:taxon-name><tp:taxon-name-part taxon-name-part-type="genus" reg="Hamamelistes">Hamamelistes</tp:taxon-name-part><tp:taxon-name-part taxon-name-part-type="species" reg="betulinus">betulinus</tp:taxon-name-part></tp:taxon-name></italic> (de Horváth, 1896) (in this study).</p></tp:treatment-sec><tp:treatment-sec sec-type="Notes"><title>Notes</title><p>A single row of densely comb-shaped hairs on the fore basitarsus (Fig. <xref ref-type="fig" rid="F12996440">1</xref>L) likely functions in removing dirt from the body, especially the head, while living underground (this character is also present in a dried specimen from Japan deposited in the Starý collection). The collector of the Japanese samples (Fig. <xref ref-type="fig" rid="F12996459">2</xref>A–H) most likely initially identified them as <italic><tp:taxon-name><tp:taxon-name-part taxon-name-part-type="genus" reg="Calaphidius">Calaphidius</tp:taxon-name-part><tp:taxon-name-part taxon-name-part-type="species" reg="elegans">elegans</tp:taxon-name-part></tp:taxon-name></italic> Mackauer, 1961 (= <italic><tp:taxon-name><tp:taxon-name-part taxon-name-part-type="genus" reg="Amonoctonus">Amonoctonus</tp:taxon-name-part><tp:taxon-name-part taxon-name-part-type="species" reg="watanabei">watanabei</tp:taxon-name-part></tp:taxon-name></italic> (Takada, 1965)), a species described two years earlier, based on the host information and collection locality. However, significant morphological differences from <italic><tp:taxon-name><tp:taxon-name-part taxon-name-part-type="genus" reg="Calaphidius">C.</tp:taxon-name-part><tp:taxon-name-part taxon-name-part-type="species" reg="elegans">elegans</tp:taxon-name-part></tp:taxon-name></italic> exist, including the shape of fore wing venation, the presence of transverse areolation on the propodeum, petiole length/width ratio, and the shape of the ovipositor sheath. Although the fore wing venation of the examined specimen appears faint, this is a common issue resulting from prolonged storage in alcohol. Although the label has not been corrected, the specimen was placed within a box labeled as <italic><tp:taxon-name><tp:taxon-name-part taxon-name-part-type="genus" reg="Aclitus">Aclitus</tp:taxon-name-part><tp:taxon-name-part taxon-name-part-type="species" reg="sappaphis">sappaphis</tp:taxon-name-part></tp:taxon-name></italic>. The original host aphis label is <italic><tp:taxon-name><tp:taxon-name-part taxon-name-part-type="genus" reg="Hamamelistes">Hamamelistes</tp:taxon-name-part><tp:taxon-name-part taxon-name-part-type="species" reg="betulinus">betulinus</tp:taxon-name-part></tp:taxon-name></italic> (de Horváth, 1896) (= <italic><tp:taxon-name><tp:taxon-name-part taxon-name-part-type="genus" reg="Mansakia">Mansakia</tp:taxon-name-part><tp:taxon-name-part taxon-name-part-type="species" reg="shirakabae">shirakabae</tp:taxon-name-part></tp:taxon-name></italic> (Monen, 1927)). Considering that the vertex outline forms an angle of nearly 90° with the frons in lateral view, the number of antennal segments, the length ratio of F1/ F2, and the length/width ratio of the pterostigma, the specimen belongs to <italic><tp:taxon-name><tp:taxon-name-part taxon-name-part-type="genus" reg="Aclitus">A.</tp:taxon-name-part><tp:taxon-name-part taxon-name-part-type="species" reg="sappaphis">sappaphis</tp:taxon-name-part></tp:taxon-name></italic>. A description of the type specimen can be found in <xref ref-type="bibr" rid="B12994286">Takada and Shiga (1974)</xref>.</p><p>Sequences from the South Korea specimen are provided here (Suppl. material <xref ref-type="supplementary-material" rid="S13279752">1</xref>).</p></tp:treatment-sec><tp:treatment-sec><!--Section generated to contain objects referenced in tp:taxon-treatment.--><fig id="F12996440" position="float" orientation="portrait"><object-id xmlns:xlink="http://www.w3.org/1999/xlink" content-type="arpha" xlink:type="simple">2EE0C033-F24A-5978-AA85-6D671F0867B1</object-id><object-id xmlns:xlink="http://www.w3.org/1999/xlink" content-type="doi" xlink:type="simple">10.3897/BDJ.13.e161563.figure2</object-id><label>Figure 1.</label><caption><p><italic><tp:taxon-name><tp:taxon-name-part taxon-name-part-type="genus" reg="Aclitus">Aclitus</tp:taxon-name-part><tp:taxon-name-part taxon-name-part-type="species" reg="sappaphis">sappaphis</tp:taxon-name-part></tp:taxon-name></italic> female from South Korea, deposited in KNA (Korea National Arboretum): <bold>A</bold> Habitus, lateral view; <bold>B</bold> Antenna; <bold>C</bold> Scape, pedicel, F1 and F2; <bold>D</bold> Head; <bold>E</bold> Mesonotum; <bold>F</bold> Propodeum and petiole; <bold>G</bold> Head, dorsal view; <bold>H</bold> Mesosoma and petiole, lateral veiw; <bold>I</bold> Wings; <bold>J</bold> Fore leg; <bold>K</bold> Hind leg; <bold>L</bold> Libial spur with tarsus, fore leg; <bold>M</bold> Tarsal claws, fore leg; <bold>N</bold> Head, lateral view; <bold>O</bold> Ovipositor sheath.</p></caption><graphic xmlns:xlink="http://www.w3.org/1999/xlink" xlink:href="bdj-13-e161563-g001.jpg" position="float" id="oo_1329828.jpg" orientation="portrait" xlink:type="simple"><uri content-type="original_file" xlink:type="simple">https://binary.pensoft.net/fig/1329828</uri></graphic></fig><fig id="F12996459" position="float" orientation="portrait"><object-id xmlns:xlink="http://www.w3.org/1999/xlink" content-type="arpha" xlink:type="simple">18CEB64C-EF5E-5701-BFF5-C940331EC2FA</object-id><object-id xmlns:xlink="http://www.w3.org/1999/xlink" content-type="doi" xlink:type="simple">10.3897/BDJ.13.e161563.figure3</object-id><label>Figure 2.</label><caption><p><italic><tp:taxon-name><tp:taxon-name-part taxon-name-part-type="genus" reg="Aclitus">Aclitus</tp:taxon-name-part><tp:taxon-name-part taxon-name-part-type="species" reg="sappaphis">sappaphis</tp:taxon-name-part></tp:taxon-name></italic> female from Japan deposited in IECA, České Budějovice. <bold>A</bold> Habitus, lateral view, Sapporo, Hokkaido, 08.Ⅵ.1967; <bold>B</bold> Fore wing, 201; <bold>C</bold> Antennae, 201; <bold>D</bold> Head, 201; <bold>E</bold> Ovipositor sheath, 201; <bold>F</bold> Petiole, dorsal view, 201; <bold>G</bold> Mesonotum, 201; <bold>H</bold> Propodeum, 201.</p></caption><graphic xmlns:xlink="http://www.w3.org/1999/xlink" xlink:href="bdj-13-e161563-g002.jpg" position="float" id="oo_1329829.jpg" orientation="portrait" xlink:type="simple"><uri content-type="original_file" xlink:type="simple">https://binary.pensoft.net/fig/1329829</uri></graphic></fig><supplementary-material xmlns:xlink="http://www.w3.org/1999/xlink" id="S13279752" orientation="portrait" position="float" xlink:type="simple"><object-id content-type="arpha" xlink:type="simple">A4CFD404-3E88-51A0-97CC-4D0B7CEEAA75</object-id><object-id content-type="doi" xlink:type="simple">10.3897/BDJ.13.e161563.suppl1</object-id><label>Supplementary material 1</label><caption><p><tp:taxon-name><tp:taxon-name-part taxon-name-part-type="genus" reg="Aclitus">Aclitus</tp:taxon-name-part><tp:taxon-name-part taxon-name-part-type="species" reg="sappaphis">sappaphis</tp:taxon-name-part></tp:taxon-name> sequences</p></caption><statement content-type="dataType"><label>Data type</label><p>sequence file</p></statement><statement content-type="notes"><label>Brief description</label><p>Sequences of <tp:taxon-name><tp:taxon-name-part taxon-name-part-type="genus" reg="Aclitus">Aclitus</tp:taxon-name-part><tp:taxon-name-part taxon-name-part-type="species" reg="sappaphis">sappaphis</tp:taxon-name-part></tp:taxon-name> (28SD2, COI, COII, Cytb, EF1-a, ND1, Wg).</p></statement><p>File: oo_1355694.txt</p><media xlink:href="bdj-13-e161563-s001.txt" mimetype="txt file" mime-subtype="txt" position="float" orientation="portrait" xlink:type="simple"><uri content-type="original_file" xlink:type="simple">https://binary.pensoft.net/file/1355694</uri></media><attrib specific-use="authors">Sangjin Kim</attrib></supplementary-material></tp:treatment-sec><ref-list><ref id="B12994286"><element-citation xmlns:xlink="http://www.w3.org/1999/xlink" publication-type="article" xlink:type="simple"><person-group person-group-type="author"><name name-style="western"><surname>Takada</surname><given-names>Hajimu</given-names></name><name name-style="western"><surname>Shiga</surname><given-names>Masakazu</given-names></name></person-group><year>1974</year><article-title>Description of a new species and notes on the systematic position of the genus <italic><tp:taxon-name><tp:taxon-name-part taxon-name-part-type="genus" reg="Aclitus">Aclitus</tp:taxon-name-part></tp:taxon-name></italic> (<tp:taxon-name><tp:taxon-name-part taxon-name-part-type="order">Hymenoptera</tp:taxon-name-part></tp:taxon-name>, <tp:taxon-name><tp:taxon-name-part taxon-name-part-type="family">Aphidiidae</tp:taxon-name-part></tp:taxon-name>)</article-title><source>Kontyu (Japanese Journal of Entomology)</source><volume>42</volume><issue>3</issue><fpage>283</fpage><lpage>292</lpage></element-citation></ref></ref-list></tp:taxon-treatment>
