# Supplementary material for: First records of the genera Aclitus and Protaphidius (Hymenoptera, Braconidae, Aphidiinae) from South Korea
Source: Biodivers Data J. 2025 Aug 8;13:e161563. doi: 10.3897/BDJ.13.e161563 (PMC12357146; doi:10.3897/BDJ.13.e161563)
Supplement: XML Treatment for Protaphidius nawaii [file BDJ.13.e161563-treatment2.xml]

<!DOCTYPE tp:taxon-treatment
  PUBLIC "-//TaxonX//DTD Taxonomic Treatment Publishing DTD v0 20100105//EN" "tax-treatment-NSO.dtd">
<tp:taxon-treatment xmlns:tp="http://www.plazi.org/taxpub"><tp:treatment-meta><mixed-citation publication-type="journal"><person-group><name><surname>Kim</surname><given-names>Sangjin</given-names></name><name><surname>Sohn</surname><given-names>Juhyeong</given-names></name><name><surname>Lee</surname><given-names>Minho</given-names></name><name><surname>Kim</surname><given-names>Hyojoong</given-names></name></person-group><article-title>First records of the genera <italic><tp:taxon-name><tp:taxon-name-part taxon-name-part-type="genus" reg="Aclitus">Aclitus</tp:taxon-name-part></tp:taxon-name></italic> and <italic><tp:taxon-name><tp:taxon-name-part taxon-name-part-type="genus" reg="Protaphidius">Protaphidius</tp:taxon-name-part></tp:taxon-name></italic> (<tp:taxon-name><tp:taxon-name-part taxon-name-part-type="order">Hymenoptera</tp:taxon-name-part></tp:taxon-name>, <tp:taxon-name><tp:taxon-name-part taxon-name-part-type="family">Braconidae</tp:taxon-name-part></tp:taxon-name>, <tp:taxon-name><tp:taxon-name-part taxon-name-part-type="subfamily">Aphidiinae</tp:taxon-name-part></tp:taxon-name>) from South Korea</article-title><source>Biodivers Data J</source><day>08</day><month>08</month><year>2025</year><volume>13</volume><pub-id pub-id-type="doi">10.3897/BDJ.13.e161563</pub-id></mixed-citation></tp:treatment-meta><tp:nomenclature><tp:taxon-name>
            <object-id xmlns:xlink="http://www.w3.org/1999/xlink" content-type="arpha" xlink:type="simple">D7C77C16-7B66-5074-BCEE-17E6AAFE4B25</object-id>
            <tp:taxon-name-part taxon-name-part-type="genus">Protaphidius</tp:taxon-name-part>
            <tp:taxon-name-part taxon-name-part-type="species">nawaii</tp:taxon-name-part>
            <object-id xmlns:xlink="http://www.w3.org/1999/xlink" xlink:type="simple" object-id-type="GenBank">PV646692</object-id>
            <object-id xmlns:xlink="http://www.w3.org/1999/xlink" xlink:type="simple" object-id-type="GenBank">PV658761</object-id>
            <object-id xmlns:xlink="http://www.w3.org/1999/xlink" xlink:type="simple" object-id-type="GenBank">PV658763</object-id>
            <object-id xmlns:xlink="http://www.w3.org/1999/xlink" xlink:type="simple" object-id-type="GenBank">PV661834</object-id>
            <object-id xmlns:xlink="http://www.w3.org/1999/xlink" xlink:type="simple" object-id-type="GenBank">PV662165</object-id>
            <object-id xmlns:xlink="http://www.w3.org/1999/xlink" xlink:type="simple" object-id-type="GenBank">PV661830</object-id>
            <object-id xmlns:xlink="http://www.w3.org/1999/xlink" xlink:type="simple" object-id-type="GenBank">PV661832</object-id>
          </tp:taxon-name><tp:taxon-authority>(Ashmead, 1906)</tp:taxon-authority><tp:nomenclature-citation-list><tp:nomenclature-citation><tp:taxon-name>
                <tp:taxon-name-part taxon-name-part-type="genus" reg="Protaphidius"/>
                <tp:taxon-name-part taxon-name-part-type="species" reg="nawaii"/>
              </tp:taxon-name><comment><italic><tp:taxon-name><tp:taxon-name-part taxon-name-part-type="genus" reg="Aclitus">Aclitus</tp:taxon-name-part><tp:taxon-name-part taxon-name-part-type="species" reg="nawaii">nawaii</tp:taxon-name-part></tp:taxon-name></italic> Ashmead, 1906: 188.</comment></tp:nomenclature-citation><tp:nomenclature-citation><tp:taxon-name>
                <tp:taxon-name-part taxon-name-part-type="genus" reg="Protaphidius"/>
                <tp:taxon-name-part taxon-name-part-type="species" reg="nawaii"/>
              </tp:taxon-name><comment><italic><tp:taxon-name><tp:taxon-name-part taxon-name-part-type="genus" reg="Aphidius">Aphidius</tp:taxon-name-part><tp:taxon-name-part taxon-name-part-type="species" reg="nawaii">nawaii</tp:taxon-name-part></tp:taxon-name></italic> Watanabe, 1957: 2.</comment></tp:nomenclature-citation><tp:nomenclature-citation><tp:taxon-name>
                <tp:taxon-name-part taxon-name-part-type="genus" reg="Protaphidius"/>
                <tp:taxon-name-part taxon-name-part-type="species" reg="nawaii"/>
              </tp:taxon-name><comment><italic><tp:taxon-name><tp:taxon-name-part taxon-name-part-type="genus" reg="Protaphidius">Protaphidius</tp:taxon-name-part><tp:taxon-name-part taxon-name-part-type="species" reg="wissmannii">wissmannii</tp:taxon-name-part></tp:taxon-name></italic> Starý, 1958: 88-90.</comment></tp:nomenclature-citation><tp:nomenclature-citation><tp:taxon-name>
                <tp:taxon-name-part taxon-name-part-type="genus" reg="Protaphidius"/>
                <tp:taxon-name-part taxon-name-part-type="species" reg="nawaii"/>
              </tp:taxon-name><comment><italic><tp:taxon-name><tp:taxon-name-part taxon-name-part-type="genus" reg="Protaphidius">Protaphidius</tp:taxon-name-part><tp:taxon-name-part taxon-name-part-type="species" reg="nawaii">nawaii</tp:taxon-name-part></tp:taxon-name></italic> Starý&amp;Schlinger, 1967: 105-107.</comment></tp:nomenclature-citation></tp:nomenclature-citation-list></tp:nomenclature><tp:treatment-sec sec-type="materials"><title>Materials</title><list list-type="alpha-lower" list-content="occurrences"><list-item><p><bold>Type status:</bold> <named-content xmlns:xlink="http://www.w3.org/1999/xlink" content-type="dwc:typeStatus" xlink:type="simple">Other material</named-content>. <bold>Occurrence:</bold> sex: <named-content xmlns:xlink="http://www.w3.org/1999/xlink" content-type="dwc:sex" xlink:type="simple">1 female</named-content>; occurrenceID: <named-content xmlns:xlink="http://www.w3.org/1999/xlink" content-type="dwc:occurrenceID" xlink:type="simple">5B79443B-CFA4-58D8-A3E2-7B96E39AC4AB</named-content>; <bold>Taxon:</bold> scientificName: <named-content xmlns:xlink="http://www.w3.org/1999/xlink" content-type="dwc:scientificName" xlink:type="simple"><italic><tp:taxon-name><tp:taxon-name-part taxon-name-part-type="genus" reg="Protaphidius">Protaphidius</tp:taxon-name-part><tp:taxon-name-part taxon-name-part-type="species" reg="nawaii">nawaii</tp:taxon-name-part></tp:taxon-name></italic> Ashmead, 1906</named-content>; kingdom: <named-content xmlns:xlink="http://www.w3.org/1999/xlink" content-type="dwc:kingdom" xlink:type="simple"><tp:taxon-name><tp:taxon-name-part taxon-name-part-type="kingdom">Animalia</tp:taxon-name-part></tp:taxon-name></named-content>; phylum: <named-content xmlns:xlink="http://www.w3.org/1999/xlink" content-type="dwc:phylum" xlink:type="simple"><tp:taxon-name><tp:taxon-name-part taxon-name-part-type="phylum">Arthropoda</tp:taxon-name-part></tp:taxon-name></named-content>; class: <named-content xmlns:xlink="http://www.w3.org/1999/xlink" content-type="dwc:class" xlink:type="simple"><tp:taxon-name><tp:taxon-name-part taxon-name-part-type="class">Insecta</tp:taxon-name-part></tp:taxon-name></named-content>; order: <named-content xmlns:xlink="http://www.w3.org/1999/xlink" content-type="dwc:order" xlink:type="simple"><tp:taxon-name><tp:taxon-name-part taxon-name-part-type="order">Hymenoptera</tp:taxon-name-part></tp:taxon-name></named-content>; family: <named-content xmlns:xlink="http://www.w3.org/1999/xlink" content-type="dwc:family" xlink:type="simple"><tp:taxon-name><tp:taxon-name-part taxon-name-part-type="family">Braconidae</tp:taxon-name-part></tp:taxon-name></named-content>; genus: <named-content xmlns:xlink="http://www.w3.org/1999/xlink" content-type="dwc:genus" xlink:type="simple"><tp:taxon-name><tp:taxon-name-part taxon-name-part-type="genus">Protaphidius</tp:taxon-name-part></tp:taxon-name></named-content>; specificEpithet: <named-content xmlns:xlink="http://www.w3.org/1999/xlink" content-type="dwc:specificEpithet" xlink:type="simple"><italic><tp:taxon-name><tp:taxon-name-part taxon-name-part-type="genus" reg="Protaphidius"/><tp:taxon-name-part taxon-name-part-type="species" reg="nawaii">nawaii</tp:taxon-name-part></tp:taxon-name></italic></named-content>; taxonRank: <named-content xmlns:xlink="http://www.w3.org/1999/xlink" content-type="dwc:taxonRank" xlink:type="simple">species</named-content>; <bold>Location:</bold> higherGeography: <named-content xmlns:xlink="http://www.w3.org/1999/xlink" content-type="dwc:higherGeography" xlink:type="simple">East Asia</named-content>; country: <named-content xmlns:xlink="http://www.w3.org/1999/xlink" content-type="dwc:country" xlink:type="simple">South Korea</named-content>; countryCode: <named-content xmlns:xlink="http://www.w3.org/1999/xlink" content-type="dwc:countryCode" xlink:type="simple">KR</named-content>; stateProvince: <named-content xmlns:xlink="http://www.w3.org/1999/xlink" content-type="dwc:stateProvince" xlink:type="simple">Gangwon-do</named-content>; municipality: <named-content xmlns:xlink="http://www.w3.org/1999/xlink" content-type="dwc:municipality" xlink:type="simple">Inje-gun</named-content>; locality: <named-content xmlns:xlink="http://www.w3.org/1999/xlink" content-type="dwc:locality" xlink:type="simple">Girin-myeon</named-content>; <bold>Identification:</bold> identificationRemarks: <named-content xmlns:xlink="http://www.w3.org/1999/xlink" content-type="dwc:identificationRemarks" xlink:type="simple">reared from <italic><tp:taxon-name><tp:taxon-name-part taxon-name-part-type="genus" reg="Stomaphis">Stomaphis</tp:taxon-name-part></tp:taxon-name></italic> sp. on <italic><tp:taxon-name><tp:taxon-name-part taxon-name-part-type="genus" reg="Quercus">Quercus</tp:taxon-name-part><tp:taxon-name-part taxon-name-part-type="species" reg="mongolica">mongolica</tp:taxon-name-part></tp:taxon-name></italic> Fisch. ex Ledeb., 1850 (Fagacceae).</named-content>; <bold>Event:</bold> eventDate: <named-content xmlns:xlink="http://www.w3.org/1999/xlink" content-type="dwc:eventDate" xlink:type="simple">17 Jul 2021.</named-content>; <bold>Record Level:</bold> type: <named-content xmlns:xlink="http://www.w3.org/1999/xlink" content-type="dwc:type" xlink:type="simple">dried specimen</named-content>; institutionCode: <named-content xmlns:xlink="http://www.w3.org/1999/xlink" content-type="dwc:institutionCode" xlink:type="simple">KSNU, Kunsan National University</named-content></p></list-item></list></tp:treatment-sec><tp:treatment-sec sec-type="Diagnosis"><title>Diagnosis</title><p><bold>Female from South Korea.</bold> Length of body in lateral view 9.3 mm (Fig. <xref ref-type="fig" rid="F12996470">3</xref>A). Length of antennae 2.2 mm (Fig. <xref ref-type="fig" rid="F12996470">3</xref>B) and fore wing 1.8 mm (Fig. <xref ref-type="fig" rid="F12996470">3</xref>J).</p><p><bold>Head.</bold> Head transverse (width/median length in dorsal view = 2.1), with sparse long setae. Eye large (length eye/temple in dorsal view = 2.6), oval, sparsely setose (Fig. <xref ref-type="fig" rid="F12996470">3</xref>G). Face with sparse setae, width/height ratio 2.1 (Fig. <xref ref-type="fig" rid="F12996470">3</xref>D). Tentorial index 0.7 (Fig. <xref ref-type="fig" rid="F12996470">3</xref>D). Clypeus oval with 9 long setae. Malar space 0.5 times as long as longitudinal eye diameter (Fig. <xref ref-type="fig" rid="F12996470">3</xref>D). Antenna 25-segmented (Fig. <xref ref-type="fig" rid="F12996470">3</xref>B). F1 equal to F2 (Fig. <xref ref-type="fig" rid="F12996470">3</xref>C). F1 and F2 1.6x and 1.7× their basal width, respectively. F1 and F2 with five longitudinal placodes (Fig. <xref ref-type="fig" rid="F12996470">3</xref>C). Maxillary palp with four palpomeres, labial palp with three palpomeres (Fig. <xref ref-type="fig" rid="F12996470">3</xref>D).</p><p><bold>Mesosoma.</bold> Mesopleuron with precoxal sulcus (= prepectal carina) at anterior half (Fig. <xref ref-type="fig" rid="F12996470">3</xref>K). Dorsal surface of mesoscutum sparsely setose along the dorsolateral part on each side (Fig. <xref ref-type="fig" rid="F12996470">3</xref>E). Scutellum without scutellar sulcus carina (Fig. <xref ref-type="fig" rid="F12996470">3</xref>E); nearly triangular, bearing 6 long setae (Fig. <xref ref-type="fig" rid="F12996470">3</xref>E). Propodeum transverse (Fig. <xref ref-type="fig" rid="F12996470">3</xref>F). Pterostigma broad (pterostigma length/width = 2.5), anterior third of the pterostigma colorless and a vertical colorless region runs along this point on the fore wing (Fig. <xref ref-type="fig" rid="F12996470">3</xref>J). Pterostigma longer than vein R1 (= metacarpus) (length pterostigma/vein R1 = 1.4). Veins r and 3RSa distinctly present. Veins 3RSb and 3M extended, but not reaching wing margin, vein r-m weakly sclerotised, colorless. Vein m-cu extended to center of fore wing. Vein 2CUb apically curved upward, not reaching wing margin (Fig. <xref ref-type="fig" rid="F12996470">3</xref>J). Legs sparsely setose. Fore femur maximum length/width = 5.5; tibia maximum length/width = 8.4, with one tibial spur; fore femur length equal to fore tibia; fore basitarsus long (fore tarsus/fore basitarsus = 2.3). Tibia of middle and hind legs with two tibial spurs. Hind femur maximum length/width = 5.0; hind tibia maximum length/width = 11.5, hind femur shorter than hind tibia (hind femur/hind tibia length = 0.6); hind basitarsus long (hind tarsus/hind basitarsus = 2.3) (Fig. <xref ref-type="fig" rid="F12996470">3</xref>O).</p><p><bold>Metasoma.</bold> Petiole elongated (petiole length/width at level of spiracles = 3.1) (Fig. <xref ref-type="fig" rid="F12996470">3</xref>H, I), curved in lateral view; anterior and lateral parts of petiole rugose, median-dorsal part with vertical lines (Fig. <xref ref-type="fig" rid="F12996470">3</xref>H, I); metasomal tergites 2 and 3 fused; metasomal tergite 4 and the following tergites are distinctly tubiform and telescoped (Fig. <xref ref-type="fig" rid="F12996470">3</xref>L, M). Ovipositor sheath slightly downwards (Fig. <xref ref-type="fig" rid="F12996470">3</xref>N).</p><p><bold>Color.</bold> Antenna brown and tips of each flagellomere dark brown. Head brown; face, clypeus and mouth-parts dark brown. Both anterior and posterior ends of pterostigma with vertical colorless region on fore wing. Mesosoma and dorsal view of metasoma dark brown; petiole brown, with dark brown spot behind of spiracles on each side. Metasomal tergite 4 and the following tergites brown. Legs brown with dark apices.</p></tp:treatment-sec><tp:treatment-sec sec-type="Biology"><title>Biology</title><p>A solitary endoparasitoid of <italic><tp:taxon-name><tp:taxon-name-part taxon-name-part-type="genus" reg="Stomaphis">Stomaphis</tp:taxon-name-part></tp:taxon-name></italic> sp. [<italic><tp:taxon-name><tp:taxon-name-part taxon-name-part-type="genus" reg="Quercus">Quercus</tp:taxon-name-part><tp:taxon-name-part taxon-name-part-type="species" reg="mongolica">mongolica</tp:taxon-name-part></tp:taxon-name></italic>] (in this study), <italic><tp:taxon-name><tp:taxon-name-part taxon-name-part-type="genus" reg="Stomaphis">S.</tp:taxon-name-part><tp:taxon-name-part taxon-name-part-type="species" reg="aphananthae">aphananthae</tp:taxon-name-part></tp:taxon-name></italic> [<italic><tp:taxon-name><tp:taxon-name-part taxon-name-part-type="genus" reg="Aphananthe">Aphananthe</tp:taxon-name-part><tp:taxon-name-part taxon-name-part-type="species" reg="aspera">aspera</tp:taxon-name-part></tp:taxon-name></italic>], <italic><tp:taxon-name><tp:taxon-name-part taxon-name-part-type="genus" reg="Stomaphis">S.</tp:taxon-name-part><tp:taxon-name-part taxon-name-part-type="species" reg="japonica">japonica</tp:taxon-name-part></tp:taxon-name></italic> [<italic><tp:taxon-name><tp:taxon-name-part taxon-name-part-type="genus" reg="Quercus">Quercus</tp:taxon-name-part><tp:taxon-name-part taxon-name-part-type="species" reg="acutissima">acutissima</tp:taxon-name-part></tp:taxon-name></italic>], <italic><tp:taxon-name><tp:taxon-name-part taxon-name-part-type="genus" reg="Stomaphis">S.</tp:taxon-name-part><tp:taxon-name-part taxon-name-part-type="species" reg="maloti">maloti</tp:taxon-name-part></tp:taxon-name></italic> [<italic><tp:taxon-name><tp:taxon-name-part taxon-name-part-type="genus" reg="Mallotus">Mallotus</tp:taxon-name-part><tp:taxon-name-part taxon-name-part-type="species" reg="japonicus">japonicus</tp:taxon-name-part></tp:taxon-name></italic>], <italic><tp:taxon-name><tp:taxon-name-part taxon-name-part-type="genus" reg="Stomaphis">S.</tp:taxon-name-part><tp:taxon-name-part taxon-name-part-type="species" reg="yanonis">yanonis</tp:taxon-name-part></tp:taxon-name></italic> [<italic><tp:taxon-name><tp:taxon-name-part taxon-name-part-type="genus" reg="Celtis">Celtis</tp:taxon-name-part><tp:taxon-name-part taxon-name-part-type="species" reg="sinensis">sinensis</tp:taxon-name-part></tp:taxon-name></italic>, <italic><tp:taxon-name><tp:taxon-name-part taxon-name-part-type="genus" reg="Zelkova">Zelkova</tp:taxon-name-part><tp:taxon-name-part taxon-name-part-type="species" reg="serrata">serrata</tp:taxon-name-part></tp:taxon-name></italic>].</p></tp:treatment-sec><tp:treatment-sec sec-type="Notes"><title>Notes</title><p>We examined several specimens of <italic><tp:taxon-name><tp:taxon-name-part taxon-name-part-type="genus" reg="Protaphidius">P.</tp:taxon-name-part><tp:taxon-name-part taxon-name-part-type="species" reg="wissmannii">wissmannii</tp:taxon-name-part></tp:taxon-name></italic> at the Naturalis Biodiversity Center (Leiden, Netherlands), but due to image quality issues, these were not included in this paper. According to <xref ref-type="bibr" rid="B13044445">Yamamoto et al. (2020)</xref> and <xref ref-type="bibr" rid="B12994145">Staverløkk et al. (2022)</xref>, the morphological diversity and species boundaries within the group remain unclear. Further studies incorporating molecular techniques, along with assessments of morphological variation and ecological traits, are needed to investigate the existence of potential cryptic species. A re-description of the type specimen can be found in <xref ref-type="bibr" rid="B12994303">Starý and Schlinger (1967)</xref>.</p><p>Sequences from the South Korea specimen are provided here (Suppl. material <xref ref-type="supplementary-material" rid="S13279753">2</xref>).</p></tp:treatment-sec><tp:treatment-sec><!--Section generated to contain objects referenced in tp:taxon-treatment.--><fig id="F12996470" position="float" orientation="portrait"><object-id xmlns:xlink="http://www.w3.org/1999/xlink" content-type="arpha" xlink:type="simple">7AACA8EA-E80E-548C-AD44-FC8196043E8E</object-id><object-id xmlns:xlink="http://www.w3.org/1999/xlink" content-type="doi" xlink:type="simple">10.3897/BDJ.13.e161563.figure2</object-id><label>Figure 3.</label><caption><p><italic><tp:taxon-name><tp:taxon-name-part taxon-name-part-type="genus" reg="Protaphidius">Protaphidius</tp:taxon-name-part><tp:taxon-name-part taxon-name-part-type="species" reg="nawaii">nawaii</tp:taxon-name-part></tp:taxon-name></italic> female from South Korea deposited in KSNU (Kunsan NAtional University): <bold>A</bold> Habitus, lateral view; <bold>B</bold> Antenna; <bold>C</bold> Scape, pedicel, F1 and F2; <bold>D</bold> Head; <bold>E</bold> Mesonotum; <bold>F</bold> Propodeum; <bold>G</bold> Head, dorsal view; <bold>H</bold> Petiole, lateral veiw; <bold>I</bold> Petiole, dorsal view; <bold>J</bold> Wings; <bold>K</bold> Mesosoma, lateral view; <bold>L</bold> Metasomal tergite 4 and following tergites, dry condition; <bold>M</bold> Metasomal tergite 4 and the following tergites, alcohole condition; <bold>N</bold> Ovipositor sheath; <bold>O</bold> Hind leg.</p></caption><graphic xmlns:xlink="http://www.w3.org/1999/xlink" xlink:href="bdj-13-e161563-g003.jpg" position="float" id="oo_1329831.jpg" orientation="portrait" xlink:type="simple"><uri content-type="original_file" xlink:type="simple">https://binary.pensoft.net/fig/1329831</uri></graphic></fig><supplementary-material xmlns:xlink="http://www.w3.org/1999/xlink" id="S13279753" orientation="portrait" position="float" xlink:type="simple"><object-id content-type="arpha" xlink:type="simple">BAA377AE-009F-544F-9274-774469E1EA85</object-id><object-id content-type="doi" xlink:type="simple">10.3897/BDJ.13.e161563.suppl2</object-id><label>Supplementary material 2</label><caption><p><tp:taxon-name><tp:taxon-name-part taxon-name-part-type="genus" reg="Protaphidius">Protaphidius</tp:taxon-name-part><tp:taxon-name-part taxon-name-part-type="species" reg="nawaii">nawaii</tp:taxon-name-part></tp:taxon-name> sequences</p></caption><statement content-type="dataType"><label>Data type</label><p>sequence file</p></statement><statement content-type="notes"><label>Brief description</label><p>Sequences of <tp:taxon-name><tp:taxon-name-part taxon-name-part-type="genus" reg="Protaphidius">Protaphidius</tp:taxon-name-part><tp:taxon-name-part taxon-name-part-type="species" reg="nawaii">nawaii</tp:taxon-name-part></tp:taxon-name> (28SD2, COI, COII, Cytb, EF1-a, ND1, Wg).</p></statement><p>File: oo_1355695.txt</p><media xlink:href="bdj-13-e161563-s002.txt" mimetype="txt file" mime-subtype="txt" position="float" orientation="portrait" xlink:type="simple"><uri content-type="original_file" xlink:type="simple">https://binary.pensoft.net/file/1355695</uri></media><attrib specific-use="authors">Sangjin Kim</attrib></supplementary-material></tp:treatment-sec><ref-list><ref id="B13044445"><element-citation xmlns:xlink="http://www.w3.org/1999/xlink" publication-type="article" xlink:type="simple"><person-group person-group-type="author"><name name-style="western"><surname>Yamamoto</surname><given-names>Tetsuya</given-names></name><name name-style="western"><surname>Hasegawa</surname><given-names>Hiroki</given-names></name><name name-style="western"><surname>Nakase</surname><given-names>Yuta</given-names></name><name name-style="western"><surname>Komatsu</surname><given-names>Takashi</given-names></name><name name-style="western"><surname>Itino</surname><given-names>Takao</given-names></name></person-group><year>2020</year><article-title>Cryptic diversity in the aphid-parasitizing wasp <italic><tp:taxon-name><tp:taxon-name-part taxon-name-part-type="genus" reg="Protaphidius">Protaphidius</tp:taxon-name-part><tp:taxon-name-part taxon-name-part-type="species" reg="nawaii">nawaii</tp:taxon-name-part></tp:taxon-name></italic> (<tp:taxon-name><tp:taxon-name-part taxon-name-part-type="order">Hymenoptera</tp:taxon-name-part></tp:taxon-name>: <tp:taxon-name><tp:taxon-name-part taxon-name-part-type="family">Braconidae</tp:taxon-name-part></tp:taxon-name>): Discovery of two attendant-ant-specific mtDNA lineages</article-title><source>Zoological Science</source><volume>37</volume><issue>2</issue><fpage>117</fpage><lpage>121</lpage><pub-id pub-id-type="doi">10.2108/zs190093</pub-id></element-citation></ref><ref id="B12994145"><element-citation xmlns:xlink="http://www.w3.org/1999/xlink" publication-type="article" xlink:type="simple"><person-group person-group-type="author"><name name-style="western"><surname>Staverløkk</surname><given-names>Arnstein</given-names></name><name name-style="western"><surname>Gärdenfors</surname><given-names>Ulf</given-names></name><name name-style="western"><surname>van Achterberg</surname><given-names>Cornelis</given-names></name></person-group><year>2022</year><article-title>A genus new to Norway and the distribution of <italic><tp:taxon-name><tp:taxon-name-part taxon-name-part-type="genus" reg="Protaphidius">Protaphidius</tp:taxon-name-part><tp:taxon-name-part taxon-name-part-type="species" reg="wissmannii">wissmannii</tp:taxon-name-part></tp:taxon-name></italic> (Ratzeburg, 1848) (<tp:taxon-name><tp:taxon-name-part taxon-name-part-type="order">Hymenoptera</tp:taxon-name-part></tp:taxon-name>, <tp:taxon-name><tp:taxon-name-part taxon-name-part-type="family">Braconidae</tp:taxon-name-part></tp:taxon-name>, <tp:taxon-name><tp:taxon-name-part taxon-name-part-type="subfamily">Aphidiinae</tp:taxon-name-part></tp:taxon-name>) in Scandinavia, a parasitoid of ant-attended aphids on tree trunks</article-title><source>Norwegian Journal of Entomology</source><volume>14</volume><fpage>304</fpage><lpage>312</lpage></element-citation></ref><ref id="B12994303"><element-citation xmlns:xlink="http://www.w3.org/1999/xlink" publication-type="book" xlink:type="simple"><person-group person-group-type="author"><name name-style="western"><surname>Starý</surname><given-names>Petr</given-names></name><name name-style="western"><surname>Schlinger</surname><given-names>E. I.</given-names></name></person-group><year>1967</year><source>A revision of the far east Asian <tp:taxon-name><tp:taxon-name-part taxon-name-part-type="family">Aphidiidae</tp:taxon-name-part></tp:taxon-name> (<tp:taxon-name><tp:taxon-name-part taxon-name-part-type="order">Hymenoptera</tp:taxon-name-part></tp:taxon-name>)</source><publisher-name>Springer science&amp;Business Media</publisher-name><publisher-loc>The Hague</publisher-loc><isbn>9401763372</isbn><pub-id pub-id-type="doi">10.1007/978-94-017-6337-0</pub-id></element-citation></ref></ref-list></tp:taxon-treatment>
