# Supplementary material for: First records of the genera Aclitus and Protaphidius (Hymenoptera, Braconidae, Aphidiinae) from South Korea
Source: Biodivers Data J. 2025 Aug 8;13:e161563. doi: 10.3897/BDJ.13.e161563 (PMC12357146; doi:10.3897/BDJ.13.e161563)
Supplement: Supplementary material 1 — Aclitussappaphis sequences [file bdj-13-e161563-s001.txt]

>Aclitus sappaphis 28SD2
AAACCGTTCAGGGGTAAACCTGAGAAACCCAAAAGATCGAATAGAGAGATTCATCGTCAATATGTTTAATATTAATATATAATTATTGATGTAAATTTTATATTGGACTTTATTGTTCATTAAAAAATTTGTACTATTATATATTATTTTAGTGTTTTACATTGTCGGCGTGCACTTCTCTCTTAGTAGGACATTGCGACCCGTTAGATGTTGATTTACGGCAATTTATTGGGTAGCCTTTAATATAATTCAAACGATATTAAAGACCAATATATGTATCCTAATCAACTGTCTGGCGGTATTCGTATGGTATTAAGTCGCAATTATAATATATATATGCGTTCATTACCCGTCGCAAGCGAGGCCTTTATTAATAATGATAGTACGGACCTAGTGCCGTCGTCATAAAAGGCCAGCTGTTAGCTGTTTACGGTGTTCTAGAACAGACTTTAAATAATAAATACCAGTCGGCAATGCTATAGCTTTGGGTACTTTCAGGA
>Aclitus sappaphis COI
TATTTTATATTTTATTTTTGGTATATGGTCTGGTATGGTGGGTATATCAATGAGATTAATTATTCGTATAGAATTAAGTATTCCTGGTACTTTAATTGGAAGGGATCAAATTTATAATAGAATTGTTACTGCTCATGCTTTTCTAATAATTTTTTTTATAGTTATACCAATTATAATTGGAGGATTTGGTAATTGATTAGTACCTTTAATATTAGGTGCTCCTGATATAGCTTTCCCTCGAATAAATAATATGAGATTTTGACTATTAATTCCTTCTTTAATTTTATTAATATTAAGAAGATTAATAAATTTAGGGGTGGGCACTGGTTGGACAGTATACCCTCCTTTATCATTAAATTTAGGACATAGTGGAATAGCTGTAGATTTAGCCATTTTTTCTTTACATTTGGCCGGGGTATCTTCAATTATGGGAGCTATTAATTTTATTACTACTATTTATAATATGCGATGTAGAAAAATTAAAATAGATCAGGTTTCTTTATTGGTATGGTCAGTATTGATTACTGCTTTTTTATTATTATTATCTTTACCTGTGTTAGCAGGTGCTATTACAATATTATTATCAGATCGTAATTTAAATACTACTTTTTTTGATTTTGCTGGTGGGGGGGATCCTATTTTATATCAACATTTATTT
>Aclitus sappaphis COII
AGGTATGAATATTCAGATTTTAAATTTATCGAGTTTGATTCTTTTATATTAATAAATTTAAGGTTATTAGAAGGTCAATTTCGTTTATTAGAAGTTGATAATTATGTAGTTTTACCTTTAAATTTAAGTATTCGTGGTCTGGTTTCTTCATATGATGTAATTCATTCTTGGGCTATACCTTCTTTAGGAATTAAAGTTGATGCTACTCCTGGTCGATTAAATCAATTTTTAATTAGGATAGATCGTGTAGGGGTGTTTTA
>Aclitus sappaphis Cytb
AAATTTATTATCCGCTATCCCTTATATTGGTCAAATAATAGTAGAATGGATTTGGGGTGGGTTTTCAGTCGATAATGCTACTTTAAATCGATTTTATACTTTTCATTTTTTATTACCTTTTATTTTATTAATAATAGTGATAGTTCATCTTATTTTTTTGCATGAAACTGGGTCTAATAACCCCTTAGGGTTAAATAGAAATTTTTATAAGATCCCTTTTCACAATTATTATACTTTAAAAGATTTAATAATTTTTATTATTATATTATATTTTTTATTATTAGTTGTGTTAGAAGGCCCTTACATATTAGGGGATCCTGAAAATTTTGTAATGGCTAATTCAATAGTTACCCCTGTGCATATTCAACCTGAATGATATTTTTTAT
>Aclitus sappaphis EF1-a
GTATGCATGGGTACTTGACAAATTGAAGGCAGAACGTGAACGTGGTATCACCATTGATATTGCTCTTTGGAAATTTGAAACCGCCAAGTACTACGTTACCATTATTGATGCCCCAGGACACAGAGATTTCATCAAAAACATGATTACTGGTACATCACAAGCTGATTGTGCAGTTCTTATCGTTGCTGCTGGTACTGGTGAATTTGAAGCTGGTATCTCAAAGAATGGACAAACCCGTGAACATGCTCTTCTTGCATTCACTCTTGGTGTCAAACAACTTATTGTTGGTGTCAACAAGATGGATTCAACTGAACCACCATACTCTGAAACTCGTTTCGAGGAAATCAAAAAAGAAGTATCTTCTTACATCAAGAAAATTGGTTACAATCCAGCAGCT
>Aclitus sappaphis ND1
GATAAATCAAAAGGTGTTCGATTTATTTCTGCCAGTATACTTATTAGTAGTAAAATTCTAATTGGGAAAATTAGTCAAAATATACATAGGTAACTTTGAAATATAAATATATTATTTAAATTTATTGAATTAATTATTATTAGAATAATTAAAATTGAAATAGTAAAAGTTACTTCATATGAAACTGATTGGGCAACAGATCGGATAGCTCCAATTATAGAAAATGATGAATTTGAGGATCATCCAGCTATTATTAATCCATAAACTCCTATACTTAATAAACATAAAATAAATATAAAATTAAAGTTTATATTTGTAGAATTAGTAAAAAATGGGTAAATTAATCATATATTTAAAATTAAAAAAAATATTAAAACAGGGGAAATTAGGTATAAATTGAAGTTAGATTTAATTGGGTAAAAGAATTCTTTAGATAATAATTTTGTT
>Aclitus sappaphis Wingless
TGGTTCCTGTACAGTAAAAACCTGCTGGATGCGTTTGGCTAACTTTCATGAAGTCGGTAATAAACTCAAAGATCGTTTTGATGGTGCATCACGGGTAACGGTAACTAATTCAGAAAAAAATCGCGATTCGGGTAATGCCATAGTTAGTAATTCAGCTAGTAGTAGTAATTCAGTTCATGGTCCTCGTCAAGGTCTAGGTCGTCGTCATCGATATAATTTTCAATTAAAACCATTCAATCCAGACCACAAACCACCTGGACCAAAAGATCTAGTTTATCTCGAACTGTCACCACCTTTTTGTGAAAAAAATACTAAGCTAGGAATACTTGGTACTCATGGTAGAGAATGCAACGACACGAGTATGGGTGTTGATGGTTGTGATTTAATGTGTTGTGGTAGGGGCTATAAAACAGAATTAATAACAATTATTGATAGGTGCGCATGCACATTT
