# Supplementary material for: First records of the genera Aclitus and Protaphidius (Hymenoptera, Braconidae, Aphidiinae) from South Korea
Source: Biodivers Data J. 2025 Aug 8;13:e161563. doi: 10.3897/BDJ.13.e161563 (PMC12357146; doi:10.3897/BDJ.13.e161563)
Supplement: Supplementary material 2 — Protaphidiusnawaii sequences [file bdj-13-e161563-s002.txt]

>Protaphidius nawaii 28SD2
AAACCGTTCAGGGGTAAACCTGAGAAACCCAAAAGATCGAATGAGAAGATTCATCGTCAATATGTTTAATATTAATATATTATATGATATGTTAATTTATTAATTTTTAATTATTAAATTTTTCATACATATATATATTATTTTATTGTTTTACATTGTCGGCGTGCACTTCTTCTCTAGTAGGACATCGCGACCCGTTAAATGTCGATTTACGACCAAATTGGGTAGCCTTTGATCGTTAAAACATTAAAGACCAATTTGTGTTTTCTAATCGACTATTTGACGGTAATCGTATGGTATTAAGTCGCTCAATATATATTAGCGTTCCATTACCCATTACAAGCAAGATTATTTTTATTAGTTTATCAGACTTTGTGCTGTCTAATAAAATTTTAATCAGCTGTTTGTTTATGGTGTTCTAGAACTGACTTAAAAAAAAATACCTGTCGGCGATGCTATTGCTTTGGGTACTTTCAGGA
>Protaphidius nawaii COI
TATTTTATATTTTATTTTTGGAATATGATCTGGAATGGTTGGTTTATCAATAAGTTTAATTATTCGAATAGAATTAAGAATTTTAGGTAAATTTATTGGTAATGATCAAATTTATAATAGAATTGTTACTGCTCATGCTTTTGTAATAATTTTTTTTATAGTTATACCTATTATAATTGGTGGATTTGGAAATTGATTAATTCCTTTAATATTAGGAGCTCCTGATATGGCTTTCCCTCGAATAAATAATATAAGATTTTGATTATTAATTCCTTCAATTATTATACTTTTATTAAGAGGATTTGTTAATTCTGGGGCTGGTACAGGTTGAACTATTTACCCTCCTTTATCTTTAAATATTAATCATGTGGGGGTTTCAGTAGATTTTGCTATTTTTTCGTTACATTTGGCTGGTATTTCTTCAATTATAGGTGCTATTAATTTTATTAGAACAATTATTAATATACGAGTAAAAATGATTAATATAGATCAAATTTCTTTATTAATTTGATCTGTTTTAGTAACTGTAGTTTTATTATTACTATCTTTACCTGTTTTAGCAGGTGCTATTACTATATTATTATCAGATCGAAATTTAAATACAGCTTTTTTTGATTTTGTTGGTGGAGGGGATCCTATTTTATATCAACATTTATTT
>Protaphidius nawaii COII
AGATATGAATATGTAGATTATAAAAACATTATATTTGATTCTTTTATAATTTCTGAACCAATATTAATTATTGGTGATTATCGATTATTAGAGGTTGATAATCGATTAATTTTACCTTTTAATGTTAATATTCGGATTTTAATTACTTCAGTTGATGTTATTCATTCATGGGCTGTTTCATCATTAGGAATTAAAGTAGATTCAGTTCCTGGTCGTATTAATCAAGTTATAATTAATTTAGATCGTGTCGGAGTTTTTTA
>Protaphidius nawaii Cytb
AAATTTAATATCTGCTATTCCTTATGTGGGTCAAAATTTAGTGGAATGATTATGGGGGGGTTTCTCTGTAGATAATTCAACTTTAAATCGATTTTATACTTTACATTTTTTAATACCTTTTATTTTAGTAATTATAGTAATTTTACATTTAATATTTCTTCATAAAACAGGTTCAAATAATCCTTTAGGTTTAAGAAGAGATTTATATAAAATTTCTTTCCATAATTATTTTACTATTAAAGATTTGTTAGGATTTATAATAGTTTTATTTATATTTATTTTTATAATTTGTGAATTTCCTTACTTATTAGGAGATCCTGAAAATTTTTTAATAGCTAATTCTATAGTTACTCCTGTTCATATTCAACCGGAATGATATTTTTTAT
>Protaphidius nawaii EF1-a
GTATGCATGGGTACTTGACAAATTGAAGGCTGAACGTGAACGTGGTATCACTATCGATATTGCCTTATGGAAATTTGAAACCTCAAAATACTATGTCACCATCATTGATGCTCCAGGACACAGAGATTTCATCAAAAACATGATCACTGGTACATCACAAGCTGATTGTGCTGTTCTTATTGTTGCTGCTGGTACCGGTGAATTTGAAGCTGGTATTTCCAAAAATGGACAAACACGTGAACATGCACTTCTTGCATTTACACTTGGTGTCAAACAACTCATTGTTGGTGTCAACAAAATGGACTCAACTGAACCACCATACTCCGAAAATCGTTTCGAAGAAATCAAAAAAGAAGTATCATCATACATCAAAAAAATTGGTTATAATCCAGCAGCTGTTGCATTCGTTCCAATTTCT
>Protaphidius nawaii ND1
GATAAATCAAATGGTGTTCGATTAATTTCTGCTAATATTCTAATAAATGTAATAATTATTAAAGGAAAAAACACTAAACATAAGTATATATATTTTTGAAATAATGGTATATAATTAAAATTAATTTTATTAATTATTGTTAAAATTACTAGTAAAGTAATAGATAAAATTACTTCATAAGCAATAGATTGAGCAATTGATCGTAATGACCCAATTATAGAAAATGAGGTATTTGATGATCATCCTGAAATTATTAGTCCATATACACCAATACTTACTAATCTAAAAAAAAATATTAAATTAAAATTTATATTAGATGAATTAGTAAAAAATGGGTAAATTAATCATAACCTAAAAATTAGAGTAAATATTAAAATTGGAGATATTAAATAAAAATAAAAATTAGACTTTAAAGGATAAAAAAATTCTTTAGAAATTAATTTTATT
>Protaphidius nawaii Wingless
TGGTTCATGTACAGTTAAAACATGTTGGATGCGTTTACCAAGTTTTCGTTTAGTTGGTGATAATCTTAAAGATCGTTTTGATGGTGCATCACGTGTTATGATATCAAATTCAGATAGAAATCGTGATACTGGTAATGCAATAATATCAAATTCAGCAAGTAGTAATTCTGTACATGGTTCACGTCAAGGTGCTGGTCGTCGTCAACGTTATGGTTATCAATTGAAACCATTTAATCCAGAACATAAACCACCTGGTCTAAAAGATCTTGTTTATTTAGAACCATCACCACCATTTTGTGAAAGAAATACAAAACTTGGTGTACTTGGTACACATGGTAGACAATGTAATGATACTAGTATTGGTGTTGATGGTTGTGATTTAATGTGTTGTGGTAGAGGATATAAAACTGAAACAATAACTGTTAGTGAAAGATGTAATTGTACATTT
